# Supplementary material for: Self-reported functioning among patients with ultra-rare nemaline myopathy or a related disorder in Finland: a pilot study
Source: Orphanet J Rare Dis. 2023 Nov 30;18:374. doi: 10.1186/s13023-023-02973-2 (PMC10691147; doi:10.1186/s13023-023-02973-2)
Supplement: Supplementary file 2 — Additional file 2 A–D: Percentages of responses according to their International Classification of Functioning, Disability and Health (ICF) category-based sum variables (the number of summed items). [file 13023_2023_2973_MOESM2_ESM.xlsx]

## Sheet: Sheet1
Additional file 2A-D: Percentages of responses according to their International Classification of Functioning, Disability and Health (ICF) category-based sum variables (the number of summed items). The mean values of sum variables and standard deviations (SD) are presented for each group (the number or responders).
A. Lived experience of physical functioning and environmental factors affecting it, and sensory functions.
	% 1	% 2	% 3	% 4	% 5	mean, SD
Changing and maintaining body position (6)
all (20)	59.1667	17.5	5	5	13.3333	2.0 ±1.3
NM nonamb (4)	4.16667	8.33333	16.6667	4.16667	66.6667	4.4 ±0.4
NM amb (8)	72.9167	16.6667	4.16667	6.25	0	1.5 ±0.4
NMr (8)	72.9167	22.9167	0	4.16667	0	1.4 ±0.3
NM all (12)	50	13.8889	8.33333	5.55556	22.2222	2.4 ±1.5
amb all (16)	72.9167	19.7917	2.08333	5.20833	0	1.4 ±0.3
< 50 years (9)	72.2222	12.963	1.85185	3.7037	9.25926	1.7 ±1.0
> 50 years (11)	48.4848	21.2121	7.57576	6.06061	16.6667	2.3 ±1.4
Hand and arm use (8)
all (20)	66.875	17.5	0	4.375	11.25	1.8 ±1.1
NM nonamb (4)	15.625	12.5	0	15.625	56.25	3.8 ±0.6
NM amb (8)	81	19	0	0	0	1.2 ±0.2
NMr (8)	78.125	18.75	0	3.125	0	1.3 ±0.5
NM all (12)	59.375	16.6667	0	5.20833	18.75	2.1 ±1.3
amb all (16)	79.6875	18.75	0	1	0	1.2 ±0.4
< 50 years (9)	80.5556	8.33333	0	4.16667	6.94444	1.5 ±0.9
> 50 years (11)	55.6818	25	0	4.54545	14.7727	2.0 ±1.2
Selfcare: Washing oneself, toileting and dressing (7)
all (20)	69.2857	12.8571	3.57143	2.85714	11.4286	1.7 ±1.2
NM nonamb (4)	10.7143	10.7143	7.14286	14.2857	57.1429	4.0 ±0.6
NM amb (8)	73.2143	21.4286	5.35714	0	0	1.3 ±0.4
NMr (8)	94.6429	5.35714	0	0	0	1.1 ±0.1
NM all (12)	52.381	17.8571	5.95238	4.7619	19.0476	2.2 ±1.3
amb all (16)	83.9286	13.3929	2.67857	0	0	1.2 ±0.3
< 50 years (9)	84.127	7.93651	0	3.1746	4.7619	1.4 ±0.8
> 50 years (11)	57.1429	16.8831	6.49351	2.5974	16.8831	2.1 ±1.3
Doing housework (1)
all (20)	25	20	20	20	15	2.8 ±1.4
NM nonamb (4)	0	0	0	25	75	4.8 ±0.5
NM amb (8)	25	12.5	25	37.5	0	2.8 ±1.2
NMr (8)	37.5	37.5	25	0	0	1.9 ±0.8
NM all (12)	16.6667	8.33333	16.6667	33.3333	25	3.4 ±1.4
amb all (16)	31.25	25	25	18.75	0	2.3 ±1.1
< 50 years (9)	33.3333	22.2222	22.2222	11.1111	11.1111	2.4 ±1.4
> 50 years (11)	18.1818	18.1818	18.1818	27.2727	18.1818	3.1 ±1.4
Walking and moving around using equipment and products and technology for personal indoor and outdoor mobility (3)
all (20)	28.3333	16.6667	23.3333	6.66667	25	2.8 ±1.5
NM nonamb (4)	0	0	0	0	100	5.0 ±0.0
NM amb (8)	33.3333	16.6667	33.3333	16.6667	0	2.3 ±0.9
NMr (8)	37.5	25	25	0	12.5	2.3 ±1.2
NM all (12)	22.2222	11.1111	22.2222	11.1111	33.3333	3.2 ±1.5
amb all (16)	35.4167	20.8333	29.1667	8.33333	6.25	2.3 ±1.1
< 50 years (9)	40.7407	29.6296	18.5185	0	11.1111	2.1 ±1.2
> 50 years (11)	18.1818	6.06061	27.2727	12.1212	36.3636	3.4 ±1.4
Moving around at home (with or without mobility aid) (1)
all (20)	65	30	5	0	0	1.4 ±0.6
NM nonamb (4)	50	50	0	0	0	1.6 ±0.5
NM amb (8)	62.5	37.5	0	0	0	1.4 ±0.5
NMr (8)	75	12.5	12.5	0	0	1.4 ±0.7
NM all (12)	63.6364	36.3636	0	0	0	1.4 ±0.5
amb all (16)	68.75	25	6.25	0	0	1.4 ±0.6
< 50 years (9)	100	0	0	0	0	1.0 ±0.0
> 50 years (11)	36.3636	54.5455	9.09091	0	0	1.7 ±0.6
Assistive products for personal use in daily living (1)
all (20)	50	15	25	0	10	2.1 ±1.3
NM nonamb (4)	36.3636	9.09091	36.3636	0	18.1818	4.0 ±1.2
NM amb (8)	50	25	25	0	0	1.8 ±0.8
NMr (8)	20	40	20	0	20	1.4 ±0.7
NM all (12)	60	6.66667	26.6667	0	6.66667	2.5 ±1.5
amb all (16)	66.6667	22.2222	11.1111	0	0	1.6 ±0.8
< 50 years (9)	62.5	18.75	18.75	0	0	1.4 ±0.7
> 50 years (11)	0	0	50	0	50	2.5 ±1.5
Carrying out daily routine (1)
all (20)	50	40	5	0	5	1.7 ±1.0
NM nonamb (4)	0	75	0	0	25	2.8 ±1.3
NM amb (8)	62.5	25	12.5	0	0	1.5 ±0.7
NMr (8)	62.5	37.5	0	0	0	1.4 ±0.5
NM all (12)	41.6667	41.6667	8.33333	0	8.33333	1.9 ±1.1
amb all (16)	62.5	31.25	6.25	0	0	1.4 ±0.6
< 50 years (9)	66.6667	33.3333	0	0	0	1.3 ±0.5
> 50 years (11)	36.3636	45.4545	9.09091	0	9.09091	2.0 ±1.1
Acquisition of goods and service (2)
all (20)	62.5	15	10	12.5	0	1.7 ±1.0
NM nonamb (4)	37.5	0	0	62.5	0	2.9 ±1.2
NM amb (8)	56.25	18.75	25	0	0	1.7 ±0.7
NMr (8)	81.25	18.75	0	0	0	1.2 ±0.3
NM all (12)	50	12.5	16.6667	20.8333	0	2.1 ±1.1
amb all (16)	68.75	18.75	12.5	0	0	1.4 ±0.6
< 50 years (9)	66.6667	16.6667	5.55556	11.1111	0	1.6 ±1.0
> 50 years (11)	59.0909	13.6364	13.6364	13.6364	0	1.8 ±0.9
Sensation of pain (4)
all (20)	50	21.25	18.75	10	0	1.8 ±0.9
NM nonamb (4)	43.75	12.5	12.5	31.25	0	2.3 ±1.2
NM amb (8)	53.125	15.625	21.875	9.375	0	1.9 ±1.0
NMr (8)	50	31.25	18.75	0	0	1.7 ±0.6
NM all (12)	50	14.5833	18.75	16.6667	0	2.0 ±1.1
amb all (16)	51.5625	23.4375	20.3125	4.6875	0	1.8 ±0.8
< 50 years (9)	69.4444	19.4444	11.1111	0	0	1.4 ±0.6
> 50 years (11)	34.0909	22.7273	25	18.1818	0	2.3 ±1.0
Joint pain (1)
all (20)	45	20	10	20	5	2.2 ±1.3
NM nonamb (4)	25	25	25	25	0	2.5 ±1.1
NM amb (8)	50	12.5	0	25	12.5	2.4 ±1.4
NMr (8)	50	25	12.5	12.5	0	1.9 ±1.1
NM all (12)	41.6667	16.6667	8.33333	25	8.33333	2.4 ±1.4
amb all (16)	50	18.75	6.25	18.75	6.25	2.1 ±1.4
< 50 years (9)	55.5556	22.2222	11.1111	11.1111	0	1.8 ±1.0
> 50 years (11)	36.3636	18.1818	9.09091	27.2727	9.09091	2.5 ±1.4
Muscle pain (3)
all (20)	41.6667	16.6667	25	16.6667	0	2.2 ±1.0
NM nonamb (4)	25	33.3333	33.3333	8.33333	0	2.6 ±1.1
NM amb (8)	45.8333	25	20.8333	8.33333	0	2.0 ±1.0
NMr (8)	45.8333	4.16667	33.3333	16.6667	0	2.2 ±0.9
NM all (12)	38.8889	25	19.4444	16.6667	0	2.2 ±1.1
amb all (16)	45.8333	14.5833	27.0833	12.5	0	2.1 ±1.0
< 50 years (9)	48.1481	14.8148	14.8148	22.2222	0	2.1 ±1.0
> 50 years (11)	36.3636	18.1818	33.3333	12.1212	0	2.3 ±1.0
Muscle tone functions (2)
all (20)	52.5	10	15	20	2.5	2.1 ±1.1
NM nonamb (4)	25	12.5	25	37.5	0	2.8 ±0.6
NM amb (8)	62.5	12.5	12.5	12.5	0	1.8 ±1.1
NMr (8)	56.25	6.25	12.5	18.75	6.25	2.1 ±1.3
NM all (12)	50	12.5	16.6667	20.8333	0	2.1 ±1.0
amb all (16)	59.375	9.375	12.5	15.625	3.125	1.9 ±1.2
< 50 years (9)	50	5.55556	16.6667	22.2222	5.55556	2.3 ±1.4
> 50 years (11)	54.5455	13.6364	13.6364	18.1818	0	2.0 ±0.9
Climate (2)
all (20)	27.5	27.5	12.5	12.5	20	2.7 ±1.3
NM nonamb (4)	12.5	0	12.5	12.5	62.5	4.1 ±1.2
NM amb (8)	43.75	25	12.5	12.5	6.25	2.1 ±1.1
NMr (8)	18.75	43.75	12.5	12.5	12.5	2.6 ±1.0
NM all (12)	33.3333	16.6667	12.5	12.5	25	2.8 ±1.5
amb all (16)	31.25	34.375	12.5	12.5	9.375	2.3 ±1.0
< 50 years (9)	20	40	10	10	20	2.7 ±1.0
> 50 years (11)	27.7778	38.8889	11.1111	11.1111	11.1111	2.4 ±1.4
1 = no / never problems/difficulties or very satisfied and 5 = lot of / all the time problems/difficulties or unable to or not satisfied at all.
B. Lived experience of psychological or emotional functioning
	% 1	% 2	% 3	% 4	% 5	mean, SD
Fatigue (5)
all (20)	24	31	37	8	0	2.3 ±0.8
NM nonamb (4)	0	15	60	25	0	3.1 ±0.2
NM amb (8)	30	25	40	5	0	2.2 ±0.8
NMr (8)	30	45	22.5	2.5	0	2.0 ±0.6
NM all (12)	20	21.6667	46.6667	11.6667	0	2.5 ±0.8
amb all (16)	30	35	31.25	3.75	0	2.1 ±0.7
< 50 years (9)	20	42.2222	28.8889	8.88889	0	2.3 ±0.7
> 50 years (11)	27.2727	21.8182	43.6364	7.27273	0	2.3 ±0.8
Sleep functions (4)
all (20)	18.75	42.5	17.5	12.5	8.75	2.5 ±1.0
NM nonamb (4)	12.5	56.25	18.75	0	12.5	2.8 ±1.1
NM amb (8)	6.25	50	18.75	15.625	9.375	2.7 ±0.8
NMr (8)	34.375	37.5	15.625	6.25	6.25	2.1 ±1.1
NM all (12)	8.33333	45.8333	18.75	16.6667	10.4167	2.7 ±0.9
amb all (16)	20.3125	43.75	17.1875	10.9375	7.8125	2.1 ±1.0
< 50 years (9)	19.4444	38.8889	25	5.55556	11.1111	2.5 ±1.0
> 50 years (11)	18.1818	45.4545	11.3636	18.1818	6.81818	2.5 ±1.0
Emotional functions (6)
all (20)	28.3333	34.1667	30.8333	6.66667	0	2.2 ±0.7
NM nonamb (4)	4.16667	33.3333	45.8333	16.6667	0	3.0 ±0.7
NM amb (8)	25	41.6667	29.1667	4.16667	0	2.1 ±0.6
NMr (8)	45.8333	22.9167	25	6.25	0	1.9 ±0.7
NM all (12)	19.4444	38.8889	34.7222	6.94444	0	2.4 ±0.7
amb all (16)	36.4583	31.25	27.0833	5.20833	0	2.0 ±0.6
< 50 years (9)	24.0741	29.6296	33.3333	12.963	0	2.4 ±0.7
> 50 years (11)	33.3333	36.3636	28.7879	1.51515	0	2.1 ±0.7
Satisfaction to leisure at home: Other specified domestic life (1)
all (20)	75	25	0	0	0	1.3 ±0.5
NMr (8)	75	25	0	0	0	1.3 ±0.5
NM nonamb (4)	75	25	0	0	0	1.3 ±0.5
NM amb (8)	75	25	0	0	0	1.3 ±0.4
NM all (12)	75	25	0	0	0	1.2 ±0.5
amb all (16)	75	25	0	0	0	1.3 ±0.4
< 50 years (9)	78	22	0	0	0	1.2 ±0.4
> 50 years (11)	73	27	0	0	0	1.3 ±0.5
1 = no / never problems/difficulties and 5 = lot of / all the time problems/difficulties or unable to. Categories addressing use of assistance or aid; 1 = no need and 5 = need every day or all the time.
C. Lived experience of social functioning
	% 1	% 2	% 3	% 4	% 5	mean, SD
Informal relationships: friend and family relationships (8)
all (20)	31.875	25	28.75	11.25	3.125	2.3 ±0.8
NM nonamb (4)	15.625	15.625	34.375	18.75	15.625	3.0 ±0.8
NM amb (8)	35.9375	20.3125	31.25	12.5	0	2.2 ±0.8
NMr (8)	35.9375	34.375	23.4375	6.25	0	2.0 ±0.6
NM all (12)	29.1667	18.75	32.2917	14.5833	5.20833	2.5 ±0.9
amb all (16)	35.9375	27.3438	27.3438	9.375	0	2.1 ±0.7
< 50 years (9)	34.7222	30.5556	30.5556	4.16667	0	2.0 ±0.7
> 50 years (11)	29.5455	20.4545	27.2727	17.0455	5.68182	2.5 ±0.9
Work: remunerative and non-remunerative work (1)
all (20)	35	40	20	0	5	2.0 ±1.0
NM nonamb (4)	0	75	0	0	25	2.8 ±1.5
NM amb (8)	62.5	12.5	25	0	0	1.6 ±0.9
NMr (8)	25	50	25	0	0	2.0 ±0.8
NM all (12)	41.6667	33.3333	16.6667	0	8.33333	2.0 ±1.2
amb all (16)	43.75	31.25	25	0	0	1.8 ±0.8
< 50 years (9)	55.5556	33.3333	11.1111	0	0	1.6 ±0.7
> 50 years (11)	18.1818	45.4545	27.2727	0	9.09091	2.4 ±1.1
Social life (recreation and leisure) (1)
all (20)	50	30	10	5	5	1.9 ±1.1
NM nonamb (4)	25	50	0	0	25	2.5 ±1.7
NM amb (8)	62.5	12.5	12.5	12.5	0	1.8 ±1.1
NMr (8)	50	37.5	12.5	0	0	1.6 ±0.7
NM all (12)	50	25	8.33333	8.33333	8.33333	2.0 ±1.3
amb all (16)	56.25	25	12.5	6.25	0	1.7 ±0.9
< 50 years (9)	66.6667	33.3333	0	0	0	1.3 ±0.5
> 50 years (11)	36.3636	27.2727	18.1818	9.09091	9.09091	2.3 ±1.3
1 = very satisfied and 5 = not satisfied at all.
D. The impact of Covid-19 pandemic on...
	% 1	% 2	% 3	% 4	% 5	mean, SD
fatigue
all (20)	55	30	5	10	0	1.7 ±1.0
NM nonamb (4)	0	25	25	50	0	3.3 ±0.8
NM amb (8)	75	25	0	0	0	1.3 ±0.4
NMr (8)	62	37.5	0	0	0	1.4 ±0.5
NM all (12)	50	25	8.33333	16.6667	0	1.9 ±1.1
amb all (16)	68.75	31.25	0	0	0	1.3 ±0.5
< 50 years (9)	55.5556	33.3333	11.1111	0	0	1.6 ±0.7
> 50 years (11)	54.5455	27.2727	0	18.1818	0	1.8 ±1.1
sleep
all (20)	70	20	10	0	0	1.4 ±0.7
NM nonamb (4)	25	50	25	0	0	2.0 ±0.7
NM amb (8)	88	0	22	0	0	1.3 ±0.7
NMr (8)	75	25	0	0	0	1.3 ±0.4
NM all (12)	66.6667	16.6667	16.6667	0	0	1.5 ±0.8
amb all (16)	81.25	12.5	6.25	0	0	1.3 ±0.6
< 50 years (9)	77.7778	22.2222	0	0	0	1.2 ±0.4
> 50 years (11)	63.6364	18.1818	18.1818	0	0	1.5 ±0.8
emotions
all (20)	45	35	10	5	5	1.9 ±1.1
NM nonamb (4)	0	0	50	25	25	3.8 ±0.8
NM amb (8)	50	50	0	0	0	1.5 ±0.5
NMr (8)	62.5	37.5	0	0	0	1.4 ±0.5
NM all (12)	33.3333	33.3333	16.6667	8.33333	8.33333	2.3 ±1.2
amb all (16)	56.25	43.75	0	0	0	1.4 ±0.5
< 50 years (9)	44.4444	44.4444	11.1111	0	0	1.7 ±0.7
> 50 years (11)	45.4545	27.2727	9.09091	9.09091	9.09091	2.1 ±1.3
pain
all (20)	90	10	0	0	0	1.1 ±0.3
NM nonamb (4)	100	0	0	0	0	1.0 ±0.0
NM amb (8)	88	22	0	0	0	1.1 ±0.3
NMr (8)	88	12	0	0	0	1.1 ±0.3
amb all (16)	88	12	0	0	0	1.1 ±0.3
NM all (12)	92	8	0	0	0	1.1 ±0.3
< 50 years (9)	89	11	0	0	0	1.1 ±0.3
> 50 years (11)	91	9	0	0	0	1.1 ±0.3
general health
all (20)	50	30	15	5	0	1.8 ±0.9
NM nonamb (4)	0	0	75	25	0	3.3 ±0.5
NM amb (8)	75	25	0	0	0	1.3 ±0.4
NMr (8)	50	50	0	0	0	1.5 ±0.5
NM all (12)	50	16.6667	25	8.33333	0	1.9 ±1.1
amb all (16)	62.5	37.5	0	0	0	1.4 ±0.5
< 50 years (9)	55.5556	33.3333	11.1111	0	0	1.6 ±0.7
> 50 years (11)	45.4545	27.2727	18.1818	9.09091	0	1.9 ±1.0
physical functioning
all (20)	65	25	5	0	5	1.6 ±1.0
NM nonamb (4)	50	0	25	0	25	2.5 ±1.9
NM amb (8)	75	25	0	0	0	1.3 ±0.4
NMr (8)	62.5	37.5	0	0	0	1.4 ±0.5
NM all (12)	66.6667	16.6667	8.33333	0	8.33333	1.7 ±1.2
amb all (16)	68.75	31.25	0	0	0	1.3 ±0.5
< 50 years (9)	77.7778	22.2222	0	0	0	1.2 ±0.4
> 50 years (11)	54.5455	27.2727	9.09091	0	9.09091	1.8 ±1.3
causing fear to apply social and health services
all (20)	45	20	25	5	5	2.1 ±1.2
NM nonamb (4)	0	0	75	0	25	3.5 ±1.0
NM amb (8)	63	12	12	12	0	1.8 ±1.1
NMr (8)	50	37.5	12.5	0	0	1.6 ±0.7
NM all (12)	41.6667	8.33333	33.3333	8.33333	8.33333	2.3 ±1.4
amb all (16)	56.25	25	12.5	6.25	0	1.7 ±0.9
< 50 years (9)	44.4444	33.3333	11.1111	0	11.1111	2.0 ±1.3
> 50 years (11)	45.4545	9.09091	36.3636	9.09091	0	2.1 ±1.1
causing difficulties to apply social and health services
all (20)	50	15	25	10	0	2.0 ±1.1
NM nonamb (4)	0	25	25	50	0	3.3 ±0.8
NM amb (8)	50	13	25	38	0	1.9 ±0.9
NMr (8)	75	12.5	12.5	0	0	1.4 ±0.7
NM all (12)	33.3333	16.6667	25	16.6667	0	2.3 ±1.1
amb all (16)	62.5	12.5	12.5	0	0	1.6 ±0.9
< 50 years (9)	44.4444	11.1111	44.4444	0	0	2.0 ±0.9
> 50 years (11)	54.5455	18.1818	9.09091	18.1818	0	1.9 ±1.2
social life
all (20)	25	15	25	20	15	2.9 ±1.4
NM nonamb (4)	0	25	0	25	50	4.0 ±1.4
NM amb (8)	25	13	38	13	0	2.5 ±1.0
NMr (8)	37.5	12.5	12.5	25	12.5	2.6 ±1.6
NM all (12)	16.6667	16.6667	33.3333	16.6667	16.6667	3.0 ±1.3
amb all (16)	31.25	12.5	31.25	18.75	6.25	2.6 ±1.3
< 50 years (9)	22.2222	22.2222	33.3333	22.2222	0	2.6 ±1.1
> 50 years (11)	27.2727	9.09091	18.1818	18.1818	27.2727	3.1 ±1.6
daily living
all (20)	75	10	10	5	0	1.5 ±0.9
NMr (8)	87.5	12.5	0	0	0	1.1 ±0.3
NM nonamb (4)	25	0	50	25	0	2.8 ±1.1
NM amb (8)	75	25	0	0	0	1.3 ±0.4
NM all (12)	66.6667	8.33333	16.6667	8.33333	0	1.7 ±1.0
amb all (16)	87.5	12.5	0	0	0	1.1 ±0.3
< 50 years (9)	88.8889	11.1111	0	0	0	1.1 ±0.3
> 50 years (11)	63.6364	9.09091	18.1818	9.09091	0	1.6 ±1.1
1 = no impact and 5 = very much negative impact.
NM: nemaline myopathy, NMr: nemaline myopathy related disorder, amb: ambulatory, nonamb: non-ambulatory. > 50 years: responders over 50 years of age, < 50 years: responders under 50 years of age.
