# Supplementary material for: Self-reported functioning among patients with ultra-rare nemaline myopathy or a related disorder in Finland: a pilot study
Source: Orphanet J Rare Dis. 2023 Nov 30;18:374. doi: 10.1186/s13023-023-02973-2 (PMC10691147; doi:10.1186/s13023-023-02973-2)
Supplement: Supplementary file 3 — Additional file 3: The mean values and ranges of T-values for the PROMIS-instrument based functioning. The levels of functioning defined by the Promis Health Organisation and the percentages show the proportion of the patient's level in each group. [file 13023_2023_2973_MOESM3_ESM.xlsx]

## Sheet: Sheet1
Additional file 3: The PROMIS®-instrument based functioning of the non-ambulatory and ambulatory nemaline myopathy (NM) patients and the patients wth NM related disorder (NMr). The percentages show the proportion of the participants in each level of functioning in each group, as well as the mean values and ranges of T-values are shown.
Global physical health: % of responses
T-score	>58 excellent (%)	50-58 very good (%)	42-50 good (%)	35-42 fair (%)	<35 poor (%)	mean of T-scores (range)
all (20)	0	35	30	30	5	45.5 (29.7–57.9)
NM non-amb (4)	0	0	0	75	25	35.8 (29.7-39)
NM amb (8)	0	63	25	13	0	50.5 (39.6-57.9)
NMr (8)	0	37.5	50	12.5	0	47.3 (36.2-54.4)
Global mental health: % of responses
T-score:	>56 excellent	48-56 very good	40-48 good	29-40 fair	<29 poor	mean of T-scores (range)
all (20)	5	45	35	15	0	47.4 (35.5–58.2)
NM non-amb (4)	0	25	50	25	0	46.2 (36-53.2)
NM amb (8)	13	38	25	25	0	47.0 (35.5-58.2)
NMr (8)	0	50	50	0	0	48.5 (40.4-55.6)
Physical function: % of responses
T-score:	> 45 within normal limits	40-45 mild decline	30-40 moderate decline	<30 poor	mean of T-scores (range)
all (20)	30	20	30	20	39.1 (14.4–58.9)
NM non-amb (4)	0	0	0	100	19.2 (14.4-26.3)
NM amb (8)	38	0	62	0	42.7 (33.2-58.9)
NMr (8)	37.5	50	12.5	0	45.3 (37.4-58.9)
Fatigue: % of responses
T-score:	<55 within normal limits	55-60 mild fatigue	60-70 moderate	>70 severe	mean of T-scores (range)
all (20)	55	25	20	0	51.3 (34.8–60.5)
NM non-amb (4)	0	50	50	0	59.1 (57-60.5)
NM amb (8)	63	13	25	0	50.2 (34.8-60.1)
NMr (8)	75	25	0	0	48.5 (34.8-56.6)
Sleep disturbance: % of responses
T-score:	<55 within normal limits	55-60 mild disturbance	60-70 moderate	>70 severe	mean of T-scores (range)
all (20)	80	10	10	0	49.0 (38.3–64.8)
NM non-amb (4)	50	50	0	0	50.6 (38.8-59.7)
NM amb (8)	88	0	12	0	48.9 (42.2-62.1)
NMr (8)	87.5	0	12.5	0	48.4 (38.3–64.8)
Satisfaction with Social Roles and Activities: % of responses
T-score:	>70 very high	60-70 high	40-60 average	30-40 low	< 30 very low	mean of T-scores (range)
all (20)	0	25	70	0	5	53.7 (29.6-65.8)
NM non-amb (4)	0	0	75	0	25	45.4 (29.6-53.7)
NM amb (8)	0	50	50	0	0	56.8 (43.8-65.8)
NMr (8)	0	12.5	87.5	0	0	54.8 (49.6-65.8)
